# Supplementary material for: Impact of Multiple Sclerosis Risk Polymorphism rs7665090 on MANBA Activity, Lysosomal Endocytosis, and Lymphocyte Activation
Source: Int J Mol Sci. 2022 Jul 23;23(15):8116. doi: 10.3390/ijms23158116 (PMC9331056; doi:10.3390/ijms23158116)
Supplement: Supplementary file 1 [file ijms-23-08116-s001.zip]

Archive with 3 entries (3 files):
- Supplementary Figure S1.jpg
- Supplementary Figure S2.jpg
- Supplementary Figure S3.tif
